# Supplementary material for: Quantitative Trait Locus Mapping and Identification of Candidate Genes for Resistance to Fusarium Wilt Race 7 Using a Resequencing-Based High Density Genetic Bin Map in a Recombinant Inbred Line Population of Gossypium barbadense
Source: Front Plant Sci. 2022 Mar 10;13:815643. doi: 10.3389/fpls.2022.815643 (PMC8965654; doi:10.3389/fpls.2022.815643)
Supplement: Supplementary Figure 1 — Genetic linkage map and genome collinearity map. [file Data_Sheet_1.ZIP]

Archive with 10 entries (9 files):
- Supplementary information/
- Supplementary information/Fig S1.jpg
- Supplementary information/Table S1.xls
- Supplementary information/Table S2.xls
- Supplementary information/Table S3.xls
- Supplementary information/Table S4.xls
- Supplementary information/Table S5.xls
- Supplementary information/Table S6.xls
- Supplementary information/Table S7.xls
- Supplementary information/Table S8.xls
