# Supplementary material for: Quantitative Trait Locus Mapping and Identification of Candidate Genes for Resistance to Fusarium Wilt Race 7 Using a Resequencing-Based High Density Genetic Bin Map in a Recombinant Inbred Line Population of Gossypium barbadense
Source: Front Plant Sci. 2022 Mar 10;13:815643. doi: 10.3389/fpls.2022.815643 (PMC8965654; doi:10.3389/fpls.2022.815643)
Supplement: Supplementary Figure 1 — Genetic linkage map and genome collinearity map. [file Data_Sheet_1.ZIP › Supplementary information/Table S1.xls]

## Sheet: Sheet1
Table S1. disease severity rating scale
disease severity rating	Seeding stage	Adult plant
0	Healthy plants,No symptoms	Healthy plants，No obvious change in xylem
1	Cotyledons turn yellow and become purple, true leaves have no symptoms	Diseased xylem account for less than 25.0% of whole plant
2	Cotyledons and true leaves turn yellow,plants with dwarf symptoms	Diseased xylem account for 25.1%-50.0% of whole plant
3	Cotyledons and most true leaves show diseases, with yellow or purple leaves, plant with dwarfed or wilting symptoms.	Diseased xylem account for 50.1%-75.0% of whole plant
4	Plants wilted, withered and died	Diseased xylem account for 75.1%-100% of whole plant
