# Supplementary material for: Quantitative Trait Locus Mapping and Identification of Candidate Genes for Resistance to Fusarium Wilt Race 7 Using a Resequencing-Based High Density Genetic Bin Map in a Recombinant Inbred Line Population of Gossypium barbadense
Source: Front Plant Sci. 2022 Mar 10;13:815643. doi: 10.3389/fpls.2022.815643 (PMC8965654; doi:10.3389/fpls.2022.815643)
Supplement: Supplementary Figure 1 — Genetic linkage map and genome collinearity map. [file Data_Sheet_1.ZIP › Supplementary information/Table S2.xls]

## Sheet: Sheet1
Table S2. All primers used in this study
qPCR-GB_D03G0217-F	ACAAGCATAAGGGACGCCAC
qPCR-GB_D03G0217-R	TAGTGCCCTCATGGCAACATT
qPCR-GB_D03G0235-F	GCTTCACCGAGATGTCCCTT
qPCR-GB_D03G0235-R	CGAATCCGATCCAAACCCGA
qPCR-GB_D03G0244-F	CACAAGGGCAAAGCCACTTC
qPCR-GB_D03G0244-R	AGGAGCACGTTGGTGGATTT
qPCR-GB_D03G0268-F	ACAACTTGTCGTTAGCCGGT
qPCR-GB_D03G0268-R	GCAATGACATCACGAGTCGC
qPCR-GB_D03G0275-F	GCCACGAGAGATTTGTGGGA
qPCR-GB_D03G0275-R	TAAGACGGGAGAAGCCATGC
VIGS-GB_D03G0217-F	GGAATTCGACGCCACCATGGATTAAG
VIGS-GB_D03G0217-R	GGGGTACCCTCGTCCATACTTACCTCTC
