# Supplementary material for: Quantitative Trait Locus Mapping and Identification of Candidate Genes for Resistance to Fusarium Wilt Race 7 Using a Resequencing-Based High Density Genetic Bin Map in a Recombinant Inbred Line Population of Gossypium barbadense
Source: Front Plant Sci. 2022 Mar 10;13:815643. doi: 10.3389/fpls.2022.815643 (PMC8965654; doi:10.3389/fpls.2022.815643)
Supplement: Supplementary Figure 1 — Genetic linkage map and genome collinearity map. [file Data_Sheet_1.ZIP › Supplementary information/Table S3.xls]

## Sheet: Sheet1
Supplemental Table S3. ANOVA and combined broad-sense heritability analysis of DSR
Total	Variation sources	variance	SD	H2 (%)
	Genotypes× Years	0.19417	0.327829	82.93
	Genotypes× Locs	0.270531	0.408713
	Genotypes	0.578213	0.876532
	Residual	0.13587	0.368605
11 year	Genotypes× Locs	0.0931342	0.151295	89.44
	Genotypes	0.345271	0.590184
	Residual	0.0291038	0.0528426
12 year	Genotypes× Locs	0.103728	0.18735	85.27
	Genotypes	0.390179	0.601924
	Residual	0.0310328	0.0559813
17 year	Genotypes× Locs	0.0987016	0.173905	83.87
	Genotypes	0.329851	0.575194
	Residual	0.0281942	0.056182
18 year	Genotypes	0.40579	0.654134	89.58
	Residual	0.0471934	0.0713745
