# Supplementary material for: Quantitative Trait Locus Mapping and Identification of Candidate Genes for Resistance to Fusarium Wilt Race 7 Using a Resequencing-Based High Density Genetic Bin Map in a Recombinant Inbred Line Population of Gossypium barbadense
Source: Front Plant Sci. 2022 Mar 10;13:815643. doi: 10.3389/fpls.2022.815643 (PMC8965654; doi:10.3389/fpls.2022.815643)
Supplement: Supplementary Figure 1 — Genetic linkage map and genome collinearity map. [file Data_Sheet_1.ZIP › Supplementary information/Table S4.xls]

## Sheet: Sheet1
Table S4 sequencing depth of the parents and RIL populations
ID	Ave_depth	Total_reads	Mapped(%)	Properly_mapped(%)
R01	7	115349598	99.04	94.54
R02	6	95225898	99.06	94.21
R03	6	107111140	98.94	93.22
R04	6	110090908	99.01	94.97
R05	7	111700144	99.08	94.73
R06	6	105372226	99.02	94.15
R07	7	122501390	99.01	95.45
R08	6	110872602	98.99	92.97
R09	6	99920094	99.08	94.44
R10	6	100216280	99.22	95.87
R11	9	158329016	99.13	95.64
R12	6	110809204	99.2	95.58
R13	6	109868602	99.25	95.88
R14	7	117327830	99.08	95.94
R15	10	164543730	99.18	95.98
R16	13	218545032	98.84	95.29
R17	7	117815140	99.29	96.36
R18	14	227956794	99.06	95.42
R19	6	110898340	99.07	95.23
R20	6	94973804	99.15	95.59
R21	6	111984484	98.92	95.19
R22	7	112498674	99.16	95.93
R23	7	113313834	99.24	96.04
R24	8	135609222	99.24	95.92
R25	7	116006162	99.13	95.88
R26	6	109406774	98.97	95.63
R27	6	110115188	99.03	96.23
R28	6	104486630	99.04	95.98
R29	6	111279774	99	95.68
R30	6	104451896	98.82	95.33
R31	7	125694890	99.07	95.95
R32	6	104043916	98.58	94.6
R33	7	119409216	98.76	94.61
R34	6	112883236	98.94	95.67
R35	7	127479406	98.86	95.43
R36	7	122025404	98.89	95.24
R37	6	105623966	98.94	94.14
R38	8	129061470	99.03	95.59
R39	7	121287644	99.13	95.53
R40	7	119340186	99.17	95.67
R41	6	111115796	99.1	96.14
R42	8	128003338	99.09	95.76
R43	7	115646570	97.84	94.61
R44	7	126523274	98.98	95.51
R45	7	119437118	98.84	95.18
R46	6	114938146	99.08	95.7
R47	6	105349150	99.07	95.66
R48	7	125787794	99.07	95.89
R49	6	102358694	98.95	94.6
R50	6	113144602	98.86	94.99
R51	8	130484058	99.16	96.12
R52	6	113233184	99.01	95.69
R53	7	120495696	99.05	95.31
R54	5	88749110	99.09	95.19
R55	7	117416252	99.08	95.49
R56	8	132819872	99.09	95.55
R57	7	122206344	99	94.95
R58	6	103104796	99.15	95.67
R59	6	108713838	98.76	94.28
R60	6	114647282	99.09	95.62
R61	7	121280326	99.04	95.17
R62	7	122401318	99.01	95.3
R63	6	110120730	99.09	95.23
R64	6	98203866	99.15	95.64
R65	7	121171370	99.02	95.43
R66	7	118007380	99.05	95.34
R67	7	114988318	99.02	95.11
R68	7	114688380	99.02	95.3
R69	6	109133188	99.03	95.29
R70	6	95698964	99.09	95.85
R71	6	100479598	99.09	95.17
R72	6	98917752	98.99	95.05
R73	5	88890594	99.04	94.39
R74	6	102848472	99.06	95.15
R75	6	97173006	99.12	95.04
R76	6	104627128	99.19	95.52
R77	5	93245850	99.01	94.74
R78	7	120386172	99.17	95.45
R79	7	121120234	99.09	95.39
R80	7	122113290	99.05	94.78
R81	6	112969912	99.24	95.91
R82	6	109422860	99.08	95.28
R83	7	122163596	98.99	95.75
R84	7	128001758	99.16	95.7
R85	7	117155496	99.15	95.3
R86	7	127103482	99.1	95.29
R87	7	117009682	99.07	94.65
R88	7	117534070	99.11	94.66
R89	7	120811044	98.99	95
R90	6	109845606	98.98	93.66
R91	7	127333886	99.05	95.39
R92	6	105731698	99.04	95.48
R93	7	120459868	99.05	94.45
R94	7	120079124	98.37	93.53
R95	7	121746250	98.8	94.93
R96	7	120678960	98.99	95.53
R97	7	127778430	98.9	94.65
R98	7	114619334	99.05	95.65
R99	7	123509812	98.93	94.99
R100	6	109995482	99.02	95.1
R101	7	120136972	98.88	94.28
R102	6	107714758	98.78	94.87
R103	6	100810980	98.95	93.93
R104	7	115275726	98.91	94.53
R105	7	125239130	99.22	96.27
R106	7	121747600	99.07	95.64
R107	7	122637718	99.11	95.56
R108	7	120093290	99.13	95.49
R109	7	123961602	99.03	95.44
R110	7	124723846	99.05	95.53
Xinhai 14	13	206575492	98.7	95.62
06-146	16	254030552	98.17	93.65
