# Supplementary material for: Quantitative Trait Locus Mapping and Identification of Candidate Genes for Resistance to Fusarium Wilt Race 7 Using a Resequencing-Based High Density Genetic Bin Map in a Recombinant Inbred Line Population of Gossypium barbadense
Source: Front Plant Sci. 2022 Mar 10;13:815643. doi: 10.3389/fpls.2022.815643 (PMC8965654; doi:10.3389/fpls.2022.815643)
Supplement: Supplementary Figure 1 — Genetic linkage map and genome collinearity map. [file Data_Sheet_1.ZIP › Supplementary information/Table S5.xls]

## Sheet: Sheet1
Table S5 Sequencing data statistics table for each sample
SampleID	GC(%)	Q20(%)	CycleQ20(%)	Q30(%)
R01	35.01	97.22	100	93.27
R02	35.15	97.06	100	92.94
R03	35.12	96.87	100	92.64
R04	35.01	97.22	100	93.2
R05	34.87	97.19	100	93.19
R06	35.14	96.68	100	92.21
R07	35.13	96.03	100	90.73
R08	34.94	96.93	100	92.76
R09	34.85	96.99	100	92.79
R10	34.74	97.09	100	93.18
R11	34.89	97	100	92.97
R12	35.06	97.21	100	93.18
R13	35.07	97.3	100	93.29
R14	34.97	96.88	100	92.48
R15	34.68	97.1	100	92.9
R16	34.74	96.78	100	92.55
R17	34.79	97.11	100	92.91
R18	34.59	96.73	100	92.49
R19	34.84	96.89	100	92.5
R20	34.5	96.84	100	92.65
R21	34.87	96.76	100	92.25
R22	34.82	96.94	100	92.58
R23	34.65	97.46	100	93.66
R24	34.73	97.5	100	93.76
R25	35	97.32	100	93.38
R26	35.16	97.63	100	94.3
R27	34.92	97.82	100	94.66
R28	34.93	97.69	100	94.41
R29	35.2	95.94	100	90.57
R30	35.23	95.69	100	90.12
R31	35.25	96.21	100	91.1
R32	35.15	95.98	100	90.73
R33	35.23	95.95	100	90.63
R34	35.57	96.29	100	91.23
R35	35.29	95.79	100	90.37
R36	35.08	96.87	100	92.4
R37	35.15	96.56	100	91.93
R38	35.3	96.68	100	92
R39	35.25	96.83	100	92.29
R40	35.25	97.11	100	92.88
R41	35.45	95.72	100	89.74
R42	35.3	96.45	100	91.6
R43	35.54	96.87	100	92.39
R44	35.33	95.94	100	90.47
R45	35.29	95.41	100	89.56
R46	35.47	96.33	100	91.24
R47	35.19	96.15	100	90.92
R48	35.07	95.94	100	90.53
R49	34.35	96.18	100	91.07
R50	35.3	95.71	100	90.14
R51	35.1	96.49	100	91.51
R52	35.57	96.01	100	90.69
R53	35.29	95.88	100	90.48
R54	35.09	96.15	100	91.03
R55	35.31	95.87	100	90.44
R56	35.24	95.94	100	90.59
R57	35.17	95.89	100	90.56
R58	35.32	96.26	100	91.2
R59	35.22	96.26	100	91.27
R60	35.12	96.47	100	91.7
R61	34.95	96.2	100	91.19
R62	34.97	96.07	100	90.96
R63	35.1	97.06	100	92.89
R64	35.1	97.24	100	93.47
R65	35.25	96.34	100	91.45
R66	35.2	96.54	100	91.82
R67	35.09	96.35	100	91.47
R68	35.11	96.17	100	91.07
R69	35.25	96.32	100	91.4
R70	35.25	96.67	100	92.09
R71	35.05	96.42	100	91.58
R72	35.23	95.95	100	90.7
R73	35.09	96.35	100	91.47
R74	35.34	96.32	100	91.36
R75	35.04	96.69	100	92.11
R76	35.09	96.82	100	92.36
R77	35.15	96.18	100	91.12
R78	34.89	96.64	100	91.96
R79	35.04	96.45	100	91.64
R80	34.83	96.27	100	91.34
R81	35.05	96.93	100	92.51
R82	35.06	96.77	100	92.22
R83	34.88	96.73	100	92.12
R84	34.95	96.88	100	92.44
R85	35.04	96.76	100	92.2
R86	35.02	96.39	100	91.52
R87	34.96	96.56	100	91.86
R88	35	96.74	100	92.2
R89	35.01	96.34	100	91.42
R90	35.15	96.6	100	91.97
R91	34.85	96.33	100	91.4
R92	35.04	96.51	100	92.11
R93	35.26	96.47	100	91.7
R94	35.18	96.62	100	91.98
R95	35.13	96.4	100	91.54
R96	35.13	96.1	100	90.91
R97	35.03	96.22	100	91.26
R98	34.7	96.13	100	91.02
R99	34.9	96.16	100	91.12
R100	34.83	96.32	100	91.41
R101	35.11	96.13	100	91.08
R102	35.62	95.64	100	90.08
R103	34.88	96.74	100	92.28
R104	35.03	96.7	100	92.18
R105	34.92	96.62	100	91.9
R106	35.79	96.52	100	91.79
R107	35.08	96.54	100	91.79
R108	35.28	96.78	100	92.35
R109	35.22	96.59	100	91.91
R110	35.22	96.49	100	91.72
Xinhai 14	34.72	96.82	100	92.69
06-146	34.85	97.19	100	93.52
