# Supplementary material for: Quantitative Trait Locus Mapping and Identification of Candidate Genes for Resistance to Fusarium Wilt Race 7 Using a Resequencing-Based High Density Genetic Bin Map in a Recombinant Inbred Line Population of Gossypium barbadense
Source: Front Plant Sci. 2022 Mar 10;13:815643. doi: 10.3389/fpls.2022.815643 (PMC8965654; doi:10.3389/fpls.2022.815643)
Supplement: Supplementary Figure 1 — Genetic linkage map and genome collinearity map. [file Data_Sheet_1.ZIP › Supplementary information/Table S6.xls]

## Sheet: Sheet1
Table S6 Correlation coefficient of each linkage group
LG ID	Spearman
ChrA01	0.9122
ChrA02	0.9834
ChrA03	0.9753
ChrA04	0.965
ChrA05	0.9971
ChrA06	0.9519
ChrA07	0.9846
ChrA08	0.9956
ChrA09	0.9582
ChrA10	0.998
ChrA11	0.9843
ChrA12	0.8154
ChrA13	0.9938
ChrD01	0.9098
ChrD02	0.9515
ChrD03	0.9988
ChrD04	0.9644
ChrD05	0.8019
ChrD06	0.9936
ChrD07	0.9926
ChrD08	0.9613
ChrD09	0.9061
ChrD10	0.9886
ChrD11	0.956
ChrD12	0.9985
ChrD13	0.9993
