# Supplementary material for: Quantitative Trait Locus Mapping and Identification of Candidate Genes for Resistance to Fusarium Wilt Race 7 Using a Resequencing-Based High Density Genetic Bin Map in a Recombinant Inbred Line Population of Gossypium barbadense
Source: Front Plant Sci. 2022 Mar 10;13:815643. doi: 10.3389/fpls.2022.815643 (PMC8965654; doi:10.3389/fpls.2022.815643)
Supplement: Supplementary Figure 1 — Genetic linkage map and genome collinearity map. [file Data_Sheet_1.ZIP › Supplementary information/Table S7.xls]

## Sheet: Sheet1
Supplemental Table S7. Gene annotation analysis of 161 candidate genes.
Gene_ID	GO	KEGG	Annotation
GB_D03G0219	GO:0008270	-	zinc ion binding
GB_D03G0141	GO:0016192	ko01522	vesicle-mediated transport
GB_D03G0136	GO:0003677	-	DNA binding
GB_D03G0137	-	-	-
GB_D03G0138	-	-	-
GB_D03G0139	GO:0008565	ko01522	protein transporter activity
GB_D03G0140	-	ko01522	Endocrine resistance
GB_D03G0142	GO:0106035	-	protein maturation by [4Fe-4S] cluster transfer
GB_D03G0143	-	-	-
GB_D03G0144	-	-	-
GB_D03G0145	GO:0016627	ko00020	Citrate cycle (TCA cycle)
GB_D03G0146	GO:0004672	-	oxidoreductase activity, acting on the CH-CH group of donors
GB_D03G0147	-	-	-
GB_D03G0148	GO:0005515	-	protein binding
GB_D03G0149	-	-	-
GB_D03G0150	GO:0045892	-	negative regulation of transcription, DNA-templated
GB_D03G0151	GO:0003676	-	nucleic acid binding
GB_D03G0152	GO:0003676	-	nucleic acid binding
GB_D03G0153	GO:0003824	ko01522	catalytic activity
GB_D03G0154	-	-	-
GB_D03G0155	GO:0003677	ko01522	DNA binding
GB_D03G0156	GO:0016491	ko00130	oxidoreductase activity
GB_D03G0157	-	ko00906	Carotenoid biosynthesis
GB_D03G0158	-	-	-
GB_D03G0159	-	-	-
GB_D03G0160	-	-	-
GB_D03G0161	-	-	-
GB_D03G0162	-	-	-
GB_D03G0163	GO:0051560	ko01522	mitochondrial calcium ion homeostasis
GB_D03G0164	-	ko01522	Endocrine resistance
GB_D03G0165	GO:0016757	ko01522	transferase activity, transferring glycosyl groups
GB_D03G0166	-	-	-
GB_D03G0167	GO:0006355	-	regulation of transcription, DNA-templated
GB_D03G0168	-	-	-
GB_D03G0169	-	-	-
GB_D03G0170	GO:0009058	ko01522	Endocrine resistance
GB_D03G0171	-	-	-
GB_D03G0172	GO:0008168	-	methyltransferase activity
GB_D03G0173	GO:0018024	-	histone-lysine N-methyltransferase activity
GB_D03G0174	-	-	-
GB_D03G0175	-	-	-
GB_D03G0176	-	-	-
GB_D03G0177	GO:0005515	-	protein binding
GB_D03G0178	GO:0005515	-	protein binding
GB_D03G0179	-	-	-
GB_D03G0180	GO:0004672	-	protein kinase activity
GB_D03G0181	-	-	-
GB_D03G0182	GO:0007186	-	G protein-coupled receptor signaling pathway
GB_D03G0183	-	-	-
GB_D03G0184	GO:0003677	-	DNA binding
GB_D03G0185	GO:0003677	-	DNA binding
GB_D03G0186	GO:0003677	-	DNA binding
GB_D03G0187	GO:0003677	-	DNA binding
GB_D03G0188	GO:0003677	-	DNA binding
GB_D03G0189	GO:0003677	-	DNA binding
GB_D03G0190	-	-	-
GB_D03G0191	GO:0006355	-	regulation of transcription, DNA-templated
GB_D03G0192	GO:0003824	-	catalytic activity
GB_D03G0193	GO:0006355	-	-
GB_D03G0194	GO:0003677	ko01522	Endocrine resistance
GB_D03G0195	-	-	regulation of transcription, DNA-templated
GB_D03G0196	GO:0003676	-	nucleic acid binding
GB_D03G0197	GO:0003677	-	DNA binding
GB_D03G0198	GO:0005515	ko01522	Endocrine resistance
GB_D03G0199	-	-	-
GB_D03G0200	GO:0006629	-	lipid metabolic process
GB_D03G0201	GO:0048364	-	root development
GB_D03G0202	GO:0048364	-	root development
GB_D03G0203	GO:0048364	-	root development
GB_D03G0204	GO:0048364	-	root development
GB_D03G0205	GO:0048364	-	root development
GB_D03G0206	-	-	-
GB_D03G0207	-	ko01522	Endocrine resistance
GB_D03G0208	GO:0048364	-	root development
GB_D03G0209	GO:0048364	-	root development
GB_D03G0210	GO:0003677	-	root development
GB_D03G0211	GO:0008146	-	root development
GB_D03G0212	-	-	-
GB_D03G0213	-	-	-
GB_D03G0214	-	-	-
GB_D03G0215	GO:0005509	ko04626	Plant-pathogen interaction
GB_D03G0216	GO:0003700	-	-
GB_D03G0217	GO:0005509	ko04626	Plant-pathogen interaction
GB_D03G0218	GO:0003676	ko01522	Endocrine resistance
GB_D03G0220	-	-	-
GB_D03G0221	-	-	-
GB_D03G0222	-	-	-
GB_D03G0223	GO:0003700	ko01522	DNA-binding transcription factor activity
GB_D03G0224	GO:0016705	-	oxidoreductase activity, acting on paired donors, with incorporation or reduction of molecular oxygen
GB_D03G0225	-	ko01522	Endocrine resistance
GB_D03G0226	GO:0016874	-	ligase activity
GB_D03G0227	GO:0004672	-	protein kinase activity
GB_D03G0228	GO:0055114	-	oxidation-reduction process
GB_D03G0229	-	-	-
GB_D03G0230	GO:0004970	-	ionotropic glutamate receptor activity
GB_D03G0231	-	-	-
GB_D03G0232	-	ko01522	Endocrine resistance
GB_D03G0233	-	-	-
GB_D03G0234	GO:0006355	-	regulation of transcription, DNA-templated
GB_D03G0235	GO:0004672	-	protein kinase activity
GB_D03G0236	GO:0005515	-	protein binding
GB_D03G0237	GO:0008081	-	phosphoric diester hydrolase activity
GB_D03G0238	-	-	-
GB_D03G0239	GO:0003700	ko01522	DNA-binding transcription factor activity
GB_D03G0240	-	-	-
GB_D03G0241	-	-	-
GB_D03G0242	GO:0003700	ko01522	DNA-binding transcription factor activity
GB_D03G0243	GO:0003777	ko01522	Endocrine resistance
GB_D03G0244	GO:0004672	-	protein kinase activity
GB_D03G0245	GO:0016491	-	oxidoreductase activity
GB_D03G0246	GO:0055114	ko01522	oxidation-reduction process
GB_D03G0247	GO:0006355	-	regulation of transcription, DNA-templated
GB_D03G0248	GO:0005515	-	protein binding
GB_D03G0249	GO:0015018	ko01522	galactosylgalactosylxylosylprotein 3-beta-glucuronosyltransferase activity
GB_D03G0250	GO:0016021	-	integral component of membrane
GB_D03G0251	GO:0005515	-	protein binding
GB_D03G0252	GO:0005634	ko04075	Plant hormone signal transduction
GB_D03G0253	GO:0008017	ko01522	Endocrine resistance
GB_D03G0254	GO:0004672	-	protein kinase activity
GB_D03G0255	GO:0004672	-	protein kinase activity
GB_D03G0256	GO:0016705	-	oxidoreductase activity, acting on paired donors, with incorporation or reduction of molecular oxygen
GB_D03G0257	-	-	-
GB_D03G0258	GO:0046873	ko01522	metal ion transmembrane transporter activity
GB_D03G0259	-	-	-
GB_D03G0260	GO:0004190	-	aspartic-type endopeptidase activity
GB_D03G0261	GO:0004842	-	ubiquitin-protein transferase activity
GB_D03G0262	-	-	-
GB_D03G0263	GO:0005515	-	protein binding
GB_D03G0264	-	-	-
GB_D03G0265	-	-	-
GB_D03G0266	-	-	-
GB_D03G0267	-	-	-
GB_D03G0268	GO:0055114	ko00940	Phenylpropanoid biosynthesis
GB_D03G0269	GO:0070461	-	-
GB_D03G0270	GO:0004672	ko01522	protein kinase activity
GB_D03G0271	GO:0004672	ko01522	protein kinase activity
GB_D03G0272	-	-	-
GB_D03G0273	GO:0005515	-	protein binding
GB_D03G0274	-	-	-
GB_D03G0275	GO:0004402	-	histone acetyltransferase activity
GB_D03G0276	GO:0005634	ko01522	Endocrine resistance
GB_D03G0277	GO:0070588	ko01522	calcium ion transmembrane transport
GB_D03G0278	GO:0006412	ko01522	Endocrine resistance
GB_D03G0279	GO:0004020	ko00230	adenylylsulfate kinase activity
GB_D03G0280	-	-	-
GB_D03G0281	GO:0003700	-	DNA-binding transcription factor activity
GB_D03G0282	GO:0004553	-	hydrolase activity, hydrolyzing O-glycosyl compounds
GB_D03G0283	GO:0005525	ko01522	Endocrine resistance
GB_D03G0284	GO:0006526	ko00220	Arginine biosynthesis
GB_D03G0285	GO:0000398	ko01522	mRNA splicing, via spliceosome
GB_D03G0286	-	-	-
GB_D03G0287	GO:0005634	ko01522	Endocrine resistance
GB_D03G0288	GO:0016021	ko04152	AMPK signaling pathway
GB_D03G0289	GO:0016757	-	transferase activity, transferring glycosyl groups
GB_D03G0290	-	-	-
GB_D03G0291	-	-	-
GB_D03G0292	-	-	-
GB_D03G0293	GO:0004523	-	RNA-DNA hybrid ribonuclease activity
GB_D03G0294	-	-	-
GB_D03G0295	-	-	-
GB_D03G0296	GO:0008083	-	growth factor activity
