# Supplementary material for: Quantitative Trait Locus Mapping and Identification of Candidate Genes for Resistance to Fusarium Wilt Race 7 Using a Resequencing-Based High Density Genetic Bin Map in a Recombinant Inbred Line Population of Gossypium barbadense
Source: Front Plant Sci. 2022 Mar 10;13:815643. doi: 10.3389/fpls.2022.815643 (PMC8965654; doi:10.3389/fpls.2022.815643)
Supplement: Supplementary Figure 1 — Genetic linkage map and genome collinearity map. [file Data_Sheet_1.ZIP › Supplementary information/Table S8.xls]

## Sheet: Sheet1
Supplementary Table S8. Expression analysis of 161 candidate genes.
gene_id	06_146_CK	06_146_FOV7	xinhai14_ck	xinhai14_FOV7	HS_ck	HS_FOV7	HR_ck	HR_FOV7
GB_D03G0136	4.618	2.334	10.365	3.913	10.478	1.608	5.371	0.597
GB_D03G0137	2.843	2.249	5.93	2.933	3.365	1.936	2.744	1.246
GB_D03G0138	5.414	4.621	6.379	2.854	5.159	1.675	3.969	1.71
GB_D03G0139	0.555	1.684	0	1.255	0.378	0.58	0.704	1.004
GB_D03G0140	4.726	1.858	2.431	1.928	1.608	2.65	3.331	1.289
GB_D03G0141	0.07	0.423	0.293	0.315	0.095	0.194	0.221	0.144
GB_D03G0142	6.272	12.679	10.205	11.573	8.538	13.827	7.957	8.428
GB_D03G0143	6.892	10.947	11.601	20.911	9.918	28.172	10.618	22.236
GB_D03G0144	3.043	10.025	3.225	6.366	1.611	11.064	3.146	4.747
GB_D03G0145	3.006	4.991	7.137	6.246	9.937	6.726	8.036	5.715
GB_D03G0146	0	0.235	0	0	0	0	0	0
GB_D03G0147	2.419	0	4.751	1.822	6.586	1.404	3.837	2.813
GB_D03G0148	106.906	98.532	125.171	98.235	127.39	181.303	196.169	171.808
GB_D03G0149	8.601	7.064	2.715	1.518	2.195	3.181	2.046	1.528
GB_D03G0150	0.768	1.746	1.13	1.843	1.437	2.338	1.461	2.38
GB_D03G0151	5.933	7.621	9.467	9.775	9.675	9.036	7.763	6.804
GB_D03G0152	1.721	2.237	1.759	3.333	2.176	3.252	1.482	1.938
GB_D03G0153	1.516	2.725	1.702	2.475	2.064	3.637	1.283	2.221
GB_D03G0154	4.186	9.616	8.22	8.097	6.821	9.273	4.587	11.44
GB_D03G0155	1.546	0	0.781	1.223	0	0.969	1.57	0.719
GB_D03G0156	11.52	15.137	9.114	9.631	10.35	12.592	7.6	11.491
GB_D03G0157	0.843	1.136	1.419	0.476	0.957	1.957	0.713	0.436
GB_D03G0158	4.677	0.876	2.041	0.979	2.005	0.784	1.319	1.074
GB_D03G0159	33.868	17.586	4.295	3.145	3.632	4.28	4.709	2.758
GB_D03G0160	2.411	4.386	0	0.136	0.164	0.168	0.153	0.062
GB_D03G0161	0	0	0	0	0	0	0	0
GB_D03G0162	0	0	0	0	0	0	0	0
GB_D03G0163	8.902	7.434	6.515	12.572	4.347	3.571	4.788	8.552
GB_D03G0164	8.874	9.567	7.219	5.18	7.047	6.178	6.005	7.797
GB_D03G0165	0.742	0.375	0.469	0.314	0.379	1.68	0.824	1.103
GB_D03G0166	0	2.151	1.642	1.202	0.121	0.247	0	0.687
GB_D03G0167	2.773	2.402	2.167	1.958	2.427	2.379	3.392	2.354
GB_D03G0168	6.559	6.885	13.589	7.553	17.515	6.894	6.962	7.432
GB_D03G0169	0.406	0	2.39	1.146	2.485	1.835	1.029	0.943
GB_D03G0170	0	0	0	0	0	0	0	0
GB_D03G0171	0	0	0	0	0	0	0	0
GB_D03G0172	3.477	3.203	2.963	3.754	2.457	4.075	2.345	3.583
GB_D03G0173	0.496	0.046	0.834	0.967	0.583	0.894	0.057	0.303
GB_D03G0174	0.111	0.224	0.933	0.188	0.226	0.579	0.141	0.057
GB_D03G0175	5.003	0.389	3.239	0.652	3.144	0.804	4.151	0.995
GB_D03G0176	3.74	1.26	8.394	1.643	5.94	3.182	4.218	0.966
GB_D03G0177	11.642	4.571	6.235	7.555	7.99	14.971	14.039	9.573
GB_D03G0178	9.435	9.822	8.178	9.148	7.956	14.118	7.504	11.318
GB_D03G0179	6.118	6.184	3.31	4.69	3.867	8.063	6.376	9.825
GB_D03G0180	1.645	3.326	1.71	2.35	1.712	2.055	0.798	2.976
GB_D03G0181	17.48	21.718	13.486	30.651	14.873	16.607	18.713	23.057
GB_D03G0182	6.392	5.718	5.874	8.341	7.001	7.007	5.826	7.328
GB_D03G0183	1.946	2.361	2.184	2.346	1.943	1.445	1.152	1.308
GB_D03G0184	0	0	0	0	0	0	0	0
GB_D03G0185	0.666	0	0.748	0.125	0.151	0	0	0
GB_D03G0186	0.304	0.154	1.281	0.86	1.761	0.265	0.097	0.039
GB_D03G0187	0	0	0	0	0.049	0	0	0
GB_D03G0188	0	0	0	0	0	0	0	0.107
GB_D03G0189	0	0.173	0	0	0	0	0	0
GB_D03G0190	0	0	0.341	0	0	0	0	0
GB_D03G0191	0	0.29	0	0	0.391	0	0	0
GB_D03G0192	4.988	4.969	7.058	6.656	9.939	10.292	6.741	8.089
GB_D03G0193	0	0	0	0	0.184	0	0.172	0
GB_D03G0194	0	0.272	0	0	0	0	0	0
GB_D03G0195	0	0	0	0	0	0.395	0	0.049
GB_D03G0196	0	0	0	0	0	0	0	0
GB_D03G0197	6.297	1.35	7.869	2.048	2.987	2.059	8.352	3.698
GB_D03G0198	2.058	0.189	5.984	3.911	5.986	3.387	1.543	0.387
GB_D03G0199	0	0	0.291	0.098	0.118	0.06	0.329	0.089
GB_D03G0200	0.176	0	0.296	0.099	0.12	0	0	0.182
GB_D03G0201	0.761	0	0.641	0	0.518	13.777	0	3.934
GB_D03G0202	0.401	1.621	0	0.679	0	3.767	0	0.829
GB_D03G0203	0	0	0	0.806	0.485	2.73	0	0.921
GB_D03G0204	0	0.445	0	0.994	0	1.99	0	1.364
GB_D03G0205	0	0	0	0	0	0	0	0
GB_D03G0206	0	0	0	0	0	0	0.589	0
GB_D03G0207	15.594	33.987	18.866	7.432	6.302	22.731	14.839	20.023
GB_D03G0208	0	0	0	0.306	0	0	0	0
GB_D03G0209	0	0	0	0	0	0	0	0
GB_D03G0210	0.513	0	0	0	0.349	0	0	0
GB_D03G0211	5.71	0.796	5.8	2.113	4.021	1.782	4.247	1.374
GB_D03G0212	2.301	2.528	1.432	3.278	1.294	4.319	1.841	2.43
GB_D03G0213	0	0	0	0	0	0	0	0
GB_D03G0214	0	0	0	0	0.562	0	0	0
GB_D03G0215	0	0	0	0	0	0	0	0
GB_D03G0216	8.996	0.535	33.403	0.897	7.924	0.553	5.036	0.821
GB_D03G0217	3.082	15.736	2.931	4.321	3.9	19.23	2.6	5.34
GB_D03G0218	1.417	2.292	0.716	2.562	2.701	2.466	0.539	0.366
GB_D03G0219	0	0.182	0.303	0	0	0	0.114	0
GB_D03G0220	0	0	0	0	0	0	0	0
GB_D03G0221	0	0	0	0	0	0	0	0
GB_D03G0222	0	0	0	0	0	0	0.24	0
GB_D03G0223	107.325	91.366	86.091	75.491	52.335	75.676	55.019	107.509
GB_D03G0224	0.816	0	0	0	0	0	0.621	0
GB_D03G0225	0	0	0.514	0	0	0	0	0
GB_D03G0226	0.477	0	0	0	0	0	0	0
GB_D03G0227	0.548	0.554	0.692	0.31	0.56	0.573	0.87	0.071
GB_D03G0228	2.662	0.747	0.498	0.084	0.101	0	4.128	0.994
GB_D03G0229	21.143	22.558	24.385	13.491	19.455	18.536	11.426	12.142
GB_D03G0230	0.1	0.101	0	0	0	0	0	0.026
GB_D03G0231	0	0	0	0	0	0	0	0
GB_D03G0232	16.606	28.981	17.394	26.521	22.931	38.051	24.554	27.198
GB_D03G0233	1.188	2.059	0.143	1.438	0.347	1.832	0.431	1.316
GB_D03G0234	0	0	0	0	0.202	0	0	0
GB_D03G0235	10.79	1.414	16.312	4.966	11.968	2.295	13.309	2.478
GB_D03G0236	2.722	3.362	1.527	2.391	2.47	1.789	1.343	0.938
GB_D03G0237	2.538	2.245	2.136	1.703	2.699	1.546	2.717	3.116
GB_D03G0238	1.206	0.135	1.184	0.492	2.098	0.21	1.615	0.9
GB_D03G0239	8.699	20.035	8.521	18.608	9.9	21.991	4.704	13.156
GB_D03G0240	50.802	68.467	59.146	51.017	48.602	49.811	54.25	65.714
GB_D03G0241	0	0	0.919	0	0	0	0	0
GB_D03G0242	24.667	39.576	17.136	34.281	17.589	21.807	38.499	75.987
GB_D03G0243	5.65	5.578	3.871	8.833	5.411	8.828	6.127	7.351
GB_D03G0244	9.032	15.976	8.379	5.739	8.592	6.466	8.659	17
GB_D03G0245	0	0	0	0	0	0	0	0
GB_D03G0246	5.593	9.893	6.276	10.619	5.605	6.273	4.041	7.066
GB_D03G0247	27.225	47.332	28.596	55.487	28.612	88.403	33.16	72.55
GB_D03G0248	0	0	0	0	0	0	0	0
GB_D03G0249	22.534	15.275	12.833	14.482	16.715	15.641	32.356	29.29
GB_D03G0250	12.346	16.526	12.918	14.702	13.627	24.16	11.854	13.193
GB_D03G0251	6.182	4.919	15.719	10.55	12.623	9.203	7.092	7.036
GB_D03G0252	1.66	0.336	0	0	0.904	0	1.053	0.086
GB_D03G0253	5.747	0.83	1.9	1.971	3.213	2.644	5.99	0.371
GB_D03G0254	2.564	1.251	1.935	1.848	2.107	2.832	1.683	2.148
GB_D03G0255	0.754	0.931	0.493	0.899	0.114	0.495	0.744	1.233
GB_D03G0256	0	0.135	0.112	0	0	0.046	0.085	0
GB_D03G0257	1.935	4.304	1.303	6.559	2.371	4.851	3.192	5.401
GB_D03G0258	45.47	38.504	35.108	110.696	29.763	191.014	26.718	82.495
GB_D03G0259	0	2.668	2.961	7.454	1.796	9.799	3.348	0.909
GB_D03G0260	0.312	0.105	0.088	0.059	0.142	0.398	0.132	0.081
GB_D03G0261	0.996	0.805	1.174	0.619	1.966	2.185	0.695	0.721
GB_D03G0262	5.598	5.234	3.887	4.506	4.382	4.482	5.86	5.208
GB_D03G0263	1.261	1.189	1.202	1.756	1.144	2.487	0.64	0.804
GB_D03G0264	2.988	12.334	3.773	13.082	6.78	6.415	3.949	14.287
GB_D03G0265	1.482	1.712	4.632	2.152	5.475	2.8	3.491	2.735
GB_D03G0266	3.722	3.224	3.58	3.424	2.895	1.962	3.305	2.171
GB_D03G0267	1.335	0	1.123	1.508	1.59	0.348	1.27	0.604
GB_D03G0268	24.966	321.441	3.1	95.136	3.482	155.223	6.88	130.938
GB_D03G0269	3.929	0.189	5.039	0.528	2.165	0.326	2.611	0.822
GB_D03G0270	35.8	25.773	3.685	1.891	3.331	1.972	25.652	13.178
GB_D03G0271	36.339	44.463	19.852	21.787	17.357	19.695	40.948	31.59
GB_D03G0272	0.33	1.002	0.417	0.56	0.562	0.575	0.734	0.726
GB_D03G0273	7.807	9.892	5.46	12.174	9.73	11.981	5.232	12.674
GB_D03G0274	1.426	3.604	1.8	1.208	1.941	2.234	2.262	0.553
GB_D03G0275	20.537	3.096	11.523	3.765	8.706	1.568	8.228	3.398
GB_D03G0276	0	0	0	0.125	0.151	0	0	0.172
GB_D03G0277	105.671	32.953	67.838	21.993	66.798	40.706	74.014	57.716
GB_D03G0278	120.266	290.168	92.687	211.875	90.956	241.405	95.587	345.083
GB_D03G0279	5.744	6.048	9.871	9.87	8.797	7.165	4.403	4.886
GB_D03G0280	0.982	1.985	3.305	1.109	3.341	4.784	2.491	2.283
GB_D03G0281	3.226	1.565	2.715	2.405	2.283	3.099	2.046	2.234
GB_D03G0282	4.797	1.763	3.67	3.941	4.254	4.706	5.072	3.118
GB_D03G0283	3.295	2.591	4.93	2.689	4.237	3.569	6.039	3.028
GB_D03G0284	4.767	8.404	6.998	7.264	5.433	5.133	5.064	4.698
GB_D03G0285	32.332	44.969	23.838	36.829	24.644	80.225	33.054	53.997
GB_D03G0286	37.423	21.183	42.52	37.417	57.568	24.621	71.222	46.227
GB_D03G0287	0.224	0	0	0	0.152	0	0	0
GB_D03G0288	0	0	0.148	0	0	0	0.112	0
GB_D03G0289	15.019	9.26	5.183	8.399	5.827	25.775	18.77	18.746
GB_D03G0290	0	0	0	0	0	0.387	0.352	0
GB_D03G0291	0	0	0	0	0.303	0	0.565	0.345
GB_D03G0292	0	0	0	0	0	0	0	0
GB_D03G0293	0	0.331	0	0	0.223	0	0.208	0
GB_D03G0294	13.902	19.011	12.847	14.243	9.833	19.119	13.228	18.526
GB_D03G0295	3.825	1.289	6.439	1.35	3.363	1.553	2.831	0.618
GB_D03G0296	0	1.802	3	1.51	1.82	12.1	2.262	4.146
